# Supplementary material for: Striato-pallidal oscillatory connectivity correlates with symptom severity in dystonia patients
Source: Nat Commun. 2024 Oct 1;15:8475. doi: 10.1038/s41467-024-52814-4 (PMC11442513; doi:10.1038/s41467-024-52814-4)
Supplement: Supplementary file 4 — Source Data [file 41467_2024_52814_MOESM4_ESM.zip]

Archive with 6 entries (4 files):
- Source Files/
- Source Files/Source_Data_Figures.xlsx
- Source Files/Source_Data_SuppFig2/
- Source Files/Source_Data_SuppFig2/av_fmri_gpe.nii
- Source Files/Source_Data_SuppFig2/av_fmri_gpi.nii
- Source Files/Source_Data_SuppFig2/av_fmri_str.nii
