# Supplementary material for: Striato-pallidal oscillatory connectivity correlates with symptom severity in dystonia patients
Source: Nat Commun. 2024 Oct 1;15:8475. doi: 10.1038/s41467-024-52814-4 (PMC11442513; doi:10.1038/s41467-024-52814-4)
Supplement: Supplementary file 4 — Source Data [file 41467_2024_52814_MOESM4_ESM.zip › Source Files/Source_Data_Figures.xlsx]

## Sheet: Fig1
Striatum			Gpe			Gpi
x	y	z	x	y	z	x	y	z
21.6078	-1.06013	7.4028	20.9635	-3.29797	3.27756	19.675	-7.77365	-4.97293
-21.3371	-2.0213	5.56145	-20.8697	-4.17932	1.50076	-20.1686	-7.41634	-4.59027
22.8154	2.73337	6.52361	22.4439	-1.38896	1.31621	22.1963	-4.13719	-2.15539
-24.7182	0.453969	6.41505	-23.3	-3.26205	0.532685	-22.3546	-5.73939	-3.38889
20.7657	-0.978201	5.56299	20.1297	-3.63176	1.68449	19.1756	-7.61209	-4.13326
-21.6567	-1.81449	4.98043	-21.0563	-4.15165	1.04344	-20.1556	-7.65738	-4.86203
20.7616	-2.95592	6.53908	20.6928	-4.76448	2.81082	20.0186	-8.41556	-4.64975
-21.5797	-1.05184	6.66082	-21.6659	-3.05712	3.08657	-21.3611	-7.15275	-4.21936
19.3193	-0.612171	5.07354	20.0686	-3.17878	1.59142	20.6639	-7.02625	-3.72901
-19.0747	-1.06833	5.5939	-19.9325	-3.62508	1.76594	-20.5292	-7.34193	-3.98037
24.8081	-3.28412	8.53959	24.0135	-7.45663	-1.39992	22.6516	-9.77376	-6.62188
-23.8976	-1.53323	8.20354	-23.4169	-5.95423	-1.58178	-21.9647	-8.73241	-6.44238
22.6739	-0.267103	8.43458	21.7031	-4.26317	-0.155958	21.0892	-6.08741	-4.71418
NaN	NaN	NaN	NaN	NaN	NaN	NaN	NaN	NaN
22.6572	-0.924894	5.45137	22.3878	-3.65836	-0.526914	21.3056	-6.97991	-6.35343
-21.0816	-1.84126	3.80418	-20.6732	-3.72137	-0.079496	-19.4236	-7.1114	-5.66907
21.0397	-1.5507	8.81477	21.1575	-5.02263	2.98915	21.2177	-7.36211	-0.863751
-22.3748	-2.94704	7.20227	-21.9078	-5.45287	3.31729	-21.1151	-9.17986	-2.38239
20.2142	1.58976	5.99636	20.4994	-0.995726	2.33345	20.6211	-6.36955	-5.08674
-22.5849	-1.98622	4.43747	-22.4905	-4.61284	1.02028	-22.112	-9.92477	-5.5904

## Sheet: Fig_2A Striatum LF
0.138671	0.169314	0.175811	0.180588	0.253743	0.362443	0.459497	0.53235	0.525223	0.532403	0.456309	0.376029	0.255866	0.139157	0.0748212	0	0.0143338	0.0580253
0	0.0202057	0.114512	0.325564	0.528593	0.839712	1.17079	1.45926	1.66699	1.76677	1.73837	1.61541	1.52386	1.24199	1.14885	0.971437	0.767511	0.695489
1.01088	1.42273	1.71259	1.76556	1.58637	1.44719	1.4573	1.39213	1.36406	1.21034	0.792921	0.44483	0.291014	0.170857	0.0987203	0.0457707	0.0233164	0
0.0610049	0.0334461	0.0377277	0.0797634	0.0801816	0.127774	0.203144	0.283228	0.306457	0.358958	0.321906	0.309906	0.290284	0.244717	0.130504	0.0557851	0.0304813	0
0.0263696	0	0.0193754	0.0882856	0.199666	0.326238	0.463689	0.658331	0.708432	0.745839	0.766508	0.749615	0.730312	0.673063	0.577614	0.541056	0.535117	0.527694
0	0.0328757	0.320943	0.647143	1.05167	1.5324	1.88557	2.20287	2.54959	2.536	2.36257	2.16965	1.97179	1.63407	1.6018	1.40503	1.20863	1.09012
0	0.0919476	0.327387	0.598597	0.832526	0.99093	1.10057	1.20019	1.23053	1.24419	0.887206	0.677252	0.511943	0.438562	0.415207	0.425967	0.478653	0.517731
0.352111	0.160308	0.0772956	0.0249523	0	0.00726948	0.0119565	0.024153	0.0425969	0.0759839	0.0697207	0.0441189	0.0612076	0.0849863	0.133887	0.203635	0.267995	0.335053
0	0.0348987	0.15771	0.371933	0.703308	1.08545	1.40017	1.63074	1.53951	1.35767	0.974407	0.629937	0.514739	0.371687	0.343724	0.323609	0.311665	0.3156
0	0.0229552	0.047269	0.0498514	0.0821358	0.0988269	0.0971806	0.115724	0.138949	0.141325	0.14854	0.156	0.160605	0.179284	0.182562	0.192966	0.18423	0.176447
0	0.249261	0.505655	0.553188	0.589621	0.599187	0.631726	0.745486	0.803833	0.788771	0.723168	0.660394	0.638236	0.569439	0.465131	0.395059	0.349409	0.267853
0.426583	0.349365	0.260038	0.247565	0.113199	0.0993615	0.0932249	0.0566628	0.0619436	0.093903	0.0786438	0.0392315	0.0301775	0	0.0239677	0.0863362	0.103646	0.10385
0	0.0520738	0.158761	0.286648	0.441403	0.619749	0.791129	0.968108	1.08371	1.17873	1.20685	1.20678	1.17009	1.1087	1.02112	0.975851	0.927932	0.922146
0.451772	0.391611	0.357311	0.291932	0.326067	0.225137	0.164672	0.220605	0.213138	0.227598	0.164364	0.0955057	0.106156	0.0586932	0.0669966	0.00842016	0.0130042	0
0	0.0477273	0.163831	0.364237	0.69419	1.13575	1.39345	1.49011	1.46968	1.42791	1.31395	1.24192	1.13837	0.948685	0.952926	0.909333	0.900235	0.951214
0.0994265	0.0962028	0.0988763	0.107212	0.112333	0.11054	0.116174	0.114288	0.113264	0.0999216	0.0904887	0.0653093	0.0409538	0.0324855	0.0131233	0.00606474	0	0.00823317
0.44517	0.230525	0.187587	0.207219	0.298152	0.397698	0.530029	0.664197	0.770028	0.823075	0.783179	0.764204	0.518173	0.374781	0.242821	0.0787525	0.0223339	0
0.423199	0.404402	0.381596	0.22142	0.182454	0.141406	0.147546	0.144052	0.153854	0.137904	0.126617	0.0514094	0.0221038	0.00197231	0.00630496	0	0.00737272	0.00848905
0.45843	0.359487	0.339743	0.327255	0.301752	0.212014	0.147525	0.131287	0.141751	0.144038	0.172568	0.152729	0.0714234	0.0124533	0.0152605	0	0.000659863	0.00589103

## Sheet: Fig_2A Striatum Beta
0.240319	0.254653	0.298344	0.367447	0.420621	0.438957	0.44704	0.512186	0.532932	0.464485	0.413301	0.363911	0.285165	0.218403	0.142187	0.0951812	0.0303222	0
1.0478	0.843874	0.771852	0.703677	0.620561	0.592706	0.574567	0.578971	0.559776	0.495195	0.427073	0.35398	0.255508	0.194479	0.150216	0.0847417	0.027271	0
0	0.0625261	0.175852	0.301545	0.417069	0.473538	0.599586	0.649043	0.644428	0.672594	0.591566	0.513819	0.435031	0.408394	0.337577	0.2147	0.165031	0.0622531
0	0.09203	0.176742	0.214266	0.274257	0.380475	0.442939	0.487391	0.56179	0.600181	0.567493	0.588876	0.516384	0.46796	0.386997	0.374574	0.285939	0.188101
0.121616	0.14038	0.161194	0.158924	0.147106	0.117434	0.191489	0.178792	0.214034	0.160145	0.178685	0.108792	0.0913975	0.125547	0.102885	0.0507487	0.0140955	0
nan	nan	nan	nan	nan	nan	nan	nan	nan	nan	nan	nan	nan	nan	nan	nan	nan	nan
0	0.103845	0.27788	0.384416	0.567314	0.760544	0.787766	0.798374	0.84808	0.844562	0.739846	0.692954	0.62331	0.540601	0.435236	0.344352	0.313971	0.192301
0	0.044759	0.0971669	0.163909	0.239068	0.230462	0.261449	0.253729	0.303665	0.294709	0.349832	0.310467	0.284857	0.304091	0.281818	0.214743	0.162911	0.142289
nan	nan	nan	nan	nan	nan	nan	nan	nan	nan	nan	nan	nan	nan	nan	nan	nan	nan
0	0.0232257	0.0256011	0.0328159	0.0402759	0.0448813	0.0635605	0.0668379	0.0772421	0.0685063	0.0607235	0.0497507	0.0532228	0.0761593	0.0911197	0.103717	0.126551	0.138482
0	0.018473	0.0416898	0.0436591	0.0675544	0.072807	0.106303	0.105033	0.119793	0.122028	0.107818	0.105803	0.101126	0.0903488	0.0666327	0.0824309	0.0587894	0.0650626
0.0810538	0.0508762	0.074844	0.137212	0.154522	0.154727	0.176901	0.189745	0.212457	0.207696	0.161393	0.17391	0.100634	0.0508254	0.041884	0.0425479	0.0171602	0
0	0.00120664	0.00366145	0.0105413	0.0391389	0.0698036	0.083146	0.126808	0.168205	0.174868	0.175424	0.149603	0.144716	0.142935	0.152766	0.129374	0.120954	0.125774
0.078953	0.0642971	0.0475588	0.0590621	0.123503	0.129218	0.158978	0.191179	0.203099	0.202903	0.189261	0.183333	0.155814	0.150643	0.110374	0.055661	0.0191474	0
0	0.13254	0.319318	0.538753	0.77684	1.18002	1.55962	1.81692	2.00058	2.03639	2.03638	1.96543	1.63878	1.24246	0.864611	0.533028	0.253397	0.0375294
nan	nan	nan	nan	nan	nan	nan	nan	nan	nan	nan	nan	nan	nan	nan	nan	nan	nan
nan	nan	nan	nan	nan	nan	nan	nan	nan	nan	nan	nan	nan	nan	nan	nan	nan	nan
nan	nan	nan	nan	nan	nan	nan	nan	nan	nan	nan	nan	nan	nan	nan	nan	nan	nan
0.0547197	0.0483848	0	0.0474696	0.0535284	0.0395228	0.0957659	0.0918546	0.102112	0.0850001	0.110059	0.109989	0.0964875	0.14382	0.108875	0.0842199	0.0822273	0.0245869

## Sheet: Fig_2A GPi LF
0	0.0130154	0.0871571	0.270519	0.615164	1.10634	1.65387	2.11031	2.22736	2.0165	1.67325	1.42571	1.26981	1.0664	0.830652	0.71118	0.66444	0.637773
0	0.0236356	0.141424	0.458901	0.760373	1.07142	1.41986	1.69927	1.89579	1.98469	1.90337	1.69837	1.53295	1.24874	1.14948	0.982278	0.778752	0.705455
1.23031	1.76228	2.19879	2.23356	1.93841	1.7111	1.73136	1.70353	1.64467	1.44481	0.933347	0.492568	0.332611	0.195436	0.117826	0.0705764	0.0361554	0
0.154844	0.113585	0.146982	0.208376	0.243468	0.308486	0.437586	0.519259	0.56619	0.624314	0.558744	0.534918	0.459692	0.35043	0.204556	0.0951845	0.0582598	0
0	0.121652	0.339151	0.546515	0.86456	1.07601	1.09561	1.18999	1.18109	1.16804	1.09783	1.05594	0.951424	0.948217	0.916344	0.86652	0.91653	0.967332
0	0.106613	0.292926	0.601798	0.989173	1.36682	1.68463	1.98752	2.36535	2.43474	2.34152	2.2381	2.09428	1.81106	1.68707	1.44262	1.24701	1.08766
0.0969171	0.29376	0.233469	0.236909	0.459983	0.447557	0.559719	0.693483	0.700104	0.698211	0.640041	0.589885	0.403451	0.33546	0.161042	0.106359	0.0429878	0
0.30732	0.278873	0.195627	0.230743	0.244057	0.319321	0.367688	0.409955	0.416581	0.413845	0.376898	0.269663	0.173879	0.0831676	0.0471887	0.0286763	0	0.0127205
0.146285	0.0268527	0.0130765	0.00681329	0	0.0245811	0.0384363	0.0837326	0.139316	0.177438	0.210655	0.245811	0.253814	0.3192	0.416963	0.536919	0.658312	0.776851
0.657164	0.635964	0.604998	0.522814	0.479437	0.279681	0.152986	0.138163	0.135806	0.160899	0.151155	0.106633	0.00411263	0	0.035289	0.0916664	0.117858	0.183571
0	0.0489642	0.145889	0.413655	0.595305	0.761615	0.944005	0.996278	1.01133	0.99856	0.797902	0.599311	0.427538	0.211331	0.0139473	0.0708028	0.071138	0.0700966
0.603855	0.580247	0.414968	0.339015	0.239916	0.0606391	0	0.0184178	0.026642	0.0459244	0.0298222	0.0501602	0.0957893	0.119766	0.138092	0.230023	0.296189	0.405762
0	0.0416031	0.0722996	0.129042	0.17218	0.20524	0.248191	0.29554	0.327914	0.345822	0.35248	0.3079	0.272587	0.251011	0.20379	0.182269	0.159124	0.147442
0	0.021633	0.0172709	0.0960601	0.122665	0.131664	0.190716	0.1633	0.175873	0.215069	0.187648	0.14377	0.0924401	0.0875589	0.0742788	0.078822	0.101097	0.0445129
0	0.0153944	0.0439019	0.117826	0.187415	0.347043	0.394611	0.497734	0.570636	0.677095	0.832741	0.838446	0.737454	0.69139	0.61008	0.459071	0.409023	0.293218
0	0.0451078	0.189555	0.388354	0.74283	1.12974	1.27371	1.45705	1.59074	1.38045	1.07276	0.904369	0.815544	0.729935	0.662619	0.543622	0.48355	0.420868
0.293702	0.222591	0.216568	0.21477	0.239281	0.28945	0.318925	0.324375	0.346798	0.33094	0.258523	0.209649	0.147238	0.0855382	0.0638752	0.0383874	0.017838	0
0	0.422975	0.803486	0.73199	0.645299	0.586373	0.534749	0.589338	0.677052	0.759119	0.779967	0.690096	0.613537	0.606899	0.596585	0.58734	0.520326	0.49562
1.27182	1.07976	0.783634	0.755188	0.709742	0.601875	0.532876	0.437736	0.488698	0.461925	0.378081	0.275316	0.194803	0.133772	0.0958224	0.0780233	0.029203	0

## Sheet: Fig_2A GPi Beta
0.0545394	0.0237412	0.035509	0.0287194	0.0553254	0.0362874	0.0526966	0.0691638	0.0536375	0.0595419	0.0644769	0.0352844	0.0393439	0.0253321	0.0227279	0.0202199	0.00229952	0
1.19038	0.986853	0.913556	0.867076	0.827983	0.821453	0.824032	0.837842	0.789369	0.671497	0.570182	0.480388	0.348364	0.272477	0.184154	0.109551	0.0503256	0
0	0.0707561	0.175652	0.338609	0.487332	0.589737	0.739706	0.765861	0.812783	0.840789	0.766899	0.624599	0.550019	0.486842	0.38926	0.274097	0.174772	0.0988116
0	0.104477	0.188877	0.203701	0.262062	0.358866	0.429369	0.507563	0.580558	0.632579	0.592744	0.628416	0.536316	0.503899	0.419319	0.365431	0.308349	0.220816
0.10354	0.119831	0.126305	0.118873	0.127901	0.114716	0.142311	0.174833	0.162527	0.138161	0.120624	0.10943	0.0764862	0.0445378	0.0441339	0.00424944	0	0.0269709
nan	nan	nan	nan	nan	nan	nan	nan	nan	nan	nan	nan	nan	nan	nan	nan	nan	nan
0.27716	0.333469	0.265402	0.282719	0.268109	0.288127	0.300844	0.307902	0.283958	0.276042	0.278097	0.241607	0.209306	0.173725	0.118331	0.0972285	0.0116096	0
0.0899606	0.128721	0.137044	0.133224	0.0962743	0.057072	0.0666728	0.0437696	0.0286749	0.033074	0.0220511	0.0456768	0.0504399	0.0787644	0.0885169	0.0352074	0.000834892	0
0.0184622	0.00321614	0	0.0305914	0.0343549	0.148918	0.196511	0.244772	0.29236	0.284575	0.282376	0.289307	0.272996	0.141938	0.111751	0.0841211	0.0992058	0.0915361
0	0.0261921	0.0919042	0.133515	0.171911	0.199976	0.202225	0.213454	0.210709	0.213533	0.164608	0.150511	0.165724	0.155116	0.129433	0.144738	0.149363	0.176736
0.642148	0.42594	0.228557	0.285412	0.285747	0.284706	0.280855	0.321517	0.322829	0.3824	0.352863	0.247541	0.227954	0.178156	0.200346	0.132379	0.0477617	0
0	0.18768	0.364469	0.510662	0.591251	0.815439	0.879118	0.978818	1.0139	1.08059	0.990964	0.944894	0.957226	0.812707	0.637269	0.575751	0.444903	0.380125
0	0.00448562	0.0106172	0.0293902	0.044185	0.0618023	0.0589099	0.0620229	0.0897218	0.0767972	0.0781361	0.0934693	0.0759829	0.0814093	0.0853797	0.104571	0.094356	0.085907
0	0.0404551	0.146965	0.351621	0.486929	0.537055	0.677621	0.764772	0.832874	0.986238	0.91876	0.822452	0.846218	0.711073	0.561601	0.487992	0.370934	0.249858
0	0.169805	0.43739	0.746245	0.882793	1.21555	1.53165	1.86671	1.87848	2.15839	2.02901	1.84492	1.66964	1.33405	0.837287	0.555876	0.345742	0.0783136
nan	nan	nan	nan	nan	nan	nan	nan	nan	nan	nan	nan	nan	nan	nan	nan	nan	nan
nan	nan	nan	nan	nan	nan	nan	nan	nan	nan	nan	nan	nan	nan	nan	nan	nan	nan
0.0729996	0.0735732	0.0470822	0.045244	0.0474139	0.061021	0.0616344	0.0594253	0.0706006	0.111745	0.0955431	0.07941	0.0660178	0.0533721	0.0487039	0.0436515	0	0.0184439
0	0.0247889	0.0105855	0.00460777	0.0271829	0.0594194	0.081183	0.0876235	0.104378	0.161369	0.212092	0.230486	0.21121	0.208575	0.186524	0.164742	0.169219	0.191956

## Sheet: Fig_2A GPe LF
0.74718	0.571863	0.443538	0.344956	0.222021	0.222457	0.217139	0.235257	0.208729	0.193417	0.178401	0.141808	0.111575	0.0560988	0.04522	0	0.0362837	0.0608173
0.00992624	0	0.165249	0.481435	0.795671	1.16007	1.59001	1.91927	2.2022	2.37148	2.30793	2.14587	1.99877	1.67475	1.55322	1.397	1.14901	1.00965
1.16756	1.55626	1.90027	1.99624	1.78894	1.5685	1.55165	1.51112	1.43274	1.24859	0.785847	0.384553	0.252547	0.14259	0.0799754	0.0418254	0.0189258	0
0.0705823	0.0479442	0.0721083	0.124842	0.138612	0.192587	0.292593	0.372547	0.389533	0.433874	0.389902	0.375101	0.336739	0.266278	0.144357	0.063161	0.0372401	0
0.0431512	0	0.0250011	0.0686986	0.169538	0.250751	0.374204	0.548731	0.554608	0.593808	0.615889	0.612301	0.615715	0.578741	0.497645	0.476347	0.484457	0.492485
0	0.0600827	0.335764	0.680349	1.08282	1.48519	1.822	2.13062	2.50237	2.55213	2.36706	2.17153	2.05061	1.76032	1.67888	1.49757	1.2525	1.12794
0.260582	0.343856	0.20826	0.0267151	0.117402	0.0879822	0.283382	0.60747	0.811017	0.909697	0.875808	0.918265	0.766275	0.606497	0.38054	0	0.0137461	0.00109954
0	0.0847138	0.118247	0.104273	0.148815	0.152636	0.174328	0.185184	0.22877	0.258923	0.22561	0.185507	0.184198	0.175942	0.138807	0.122856	0.118596	0.0991938
0	0.0433873	0.179612	0.395882	0.748178	1.10073	1.28351	1.31862	1.24188	0.993753	0.740676	0.45809	0.31504	0.236276	0.213682	0.216186	0.229043	0.239153
0.262384	0.27139	0.278937	0.443033	0.488747	0.443316	0.511769	0.573407	0.587522	0.520017	0.388287	0.224413	0.113686	0.0601536	0.0127455	0	0.024461	0.0474573
0.516843	0.413618	0.175476	0.101828	0.0527033	0.0213198	0.0415931	0.00361073	0.0281913	0.0379532	0.0380655	0.0381807	0.0097766	0.0332631	0	0.0359821	0.0633351	0.123208
0.202376	0.110712	0.148415	0.142279	0.146707	0.170098	0.171042	0.194944	0.18764	0.189492	0.173095	0.110799	0.0550518	0.0130938	0.00345044	0	0.0307446	0.0170413
0.0484659	0	0.0319479	0.0671629	0.0356156	0.0339433	0.0647754	0.0715091	0.100511	0.0994854	0.0555599	0.0382108	0.0667048	0.0560576	0.0299653	0.00350389	0.0212696	0.0235407
0.610678	0.358273	0.266726	0.172333	0.151778	0.141778	0.158369	0.177712	0.219679	0.229377	0.224823	0.203966	0.142798	0.118469	0.0853782	0.0440142	0.0124245	0
0.110618	0	0.0356335	0.0955112	0.179051	0.272919	0.380648	0.459544	0.528396	0.520156	0.371946	0.314855	0.255999	0.161575	0.121544	0.0768224	0.0440264	0.00773009
0.231618	0.152005	0.11383	0.0916297	0.0881594	0.107947	0.101512	0.112413	0.129644	0.145393	0.118388	0.0536584	0.0304771	0.0183609	0	0.00744701	0.0240258	0.014646
1.45735	1.34516	1.32724	1.23337	1.04903	0.853047	0.744134	0.569516	0.563231	0.553957	0.497077	0.450366	0.300702	0.203373	0.176971	0.106022	0.0679902	0

## Sheet: Fig_2A GPe Beta
0.0578261	0.0941098	0.118643	0.150637	0.167219	0.199335	0.221561	0.254163	0.266014	0.225861	0.202519	0.167523	0.126362	0.0802254	0.0368363	0.0196844	0	0.0028349
1.36853	1.12054	0.981173	0.897466	0.813285	0.809575	0.771174	0.770455	0.750218	0.609479	0.525269	0.436467	0.307761	0.253821	0.18726	0.120336	0.0662843	0
0	0.0511822	0.151246	0.297589	0.414842	0.496409	0.61579	0.67157	0.715032	0.765215	0.724077	0.607974	0.535186	0.502343	0.423271	0.295144	0.224674	0.12546
0	0.0959446	0.187008	0.220235	0.293778	0.383909	0.448272	0.502685	0.582454	0.621797	0.588878	0.609184	0.526958	0.478367	0.38969	0.365619	0.291065	0.200668
0.0653478	0.0783642	0.0864154	0.0893324	0.0761406	0.0365364	0.0858437	0.0747278	0.104982	0.0792205	0.107765	0.0245463	0.0339921	0.0794972	0.0785254	0.046834	0.0153066	0
nan	nan	nan	nan	nan	nan	nan	nan	nan	nan	nan	nan	nan	nan	nan	nan	nan	nan
0	0.0248094	0.135895	0.17965	0.301513	0.368691	0.458923	0.492837	0.515563	0.473602	0.384226	0.344404	0.236253	0.190896	0.121398	0.0445027	0.0591059	0.0270638
0	0.0707379	0.174917	0.289005	0.34925	0.370679	0.445187	0.514193	0.553224	0.521869	0.498515	0.42846	0.359367	0.369769	0.262609	0.267419	0.249397	0.224941
0	0.00117475	0.0187046	0.0384606	0.102802	0.359709	0.452052	0.473346	0.516064	0.519964	0.532386	0.510348	0.403547	0.180702	0.128518	0.128489	0.133163	0.167478
0	0.0331591	0.0677585	0.0933944	0.121597	0.131419	0.144041	0.168208	0.176901	0.170324	0.159067	0.144482	0.159589	0.193569	0.174953	0.188688	0.188399	0.226084
0.222159	0.202458	0.206886	0.224368	0.239494	0.188464	0.220833	0.224608	0.226725	0.203304	0.180083	0.1616	0.135772	0.135773	0.0997515	0.0781007	0.0346097	0
0	0.0523568	0.123665	0.202703	0.330818	0.392934	0.423868	0.507212	0.469506	0.483972	0.47028	0.433804	0.334629	0.342102	0.318503	0.275096	0.236454	0.282266
0	0.0288096	0.0555565	0.0911062	0.118922	0.156329	0.150783	0.182097	0.18722	0.155912	0.14914	0.125903	0.136797	0.139783	0.135349	0.104883	0.119749	0.0813151
0	0.0299929	0.0450992	0.0856054	0.166058	0.244634	0.301853	0.284548	0.314112	0.385548	0.381322	0.334969	0.270498	0.238865	0.143896	0.112642	0.0848355	0.0655125
0	0.0307547	0.038195	0.0594974	0.0861886	0.134506	0.17546	0.207546	0.205965	0.226981	0.231727	0.23269	0.251851	0.203658	0.206402	0.155312	0.169868	0.15004
nan	nan	nan	nan	nan	nan	nan	nan	nan	nan	nan	nan	nan	nan	nan	nan	nan	nan
0	0.0243056	0.010026	0.00979532	0.00388824	0.0103771	0.035772	0.0474602	0.046116	0.0302012	0.0273016	0.0367317	0.0412886	0.0393407	0.029764	0.0236143	0.0295874	0.0163773
nan	nan	nan	nan	nan	nan	nan	nan	nan	nan	nan	nan	nan	nan	nan	nan	nan	nan
0.00123647	0.0243132	0	0.0312901	0.0862345	0.142838	0.160848	0.212312	0.260819	0.299477	0.341661	0.292295	0.257148	0.247812	0.309203	0.249364	0.260209	0.219041

## Sheet: Fig_2B
STR_LF	GPi_LF	GPe_LF	STR_Beta	GPi_Beta	GPe_Beta
7	8	8	nan	nan	20
10	4	7	nan	nan	nan
4	10	10	21	21	21
8	12	9	21	23	22
6	6	6	nan	nan	nan
11	15		30	32	38
7	7	7	13	15	16
6	8	8	29	14	20
12	8		15	15	15
4	8	4		24	24
8	9	11	26	24	28
12	11	11	28	20	28
9	9	9	nan	nan	nan
9	4	9	17	20	17
14	14	14	29	29	29
7	7	7	30	30	30
9	9	9	16	16	16
9	4	9	16	14	16
9	9	9	35	35	35
10	6	10	nan	16	nan

## Sheet: Fig3A_iCOH Striatum-GPi
	0.0379842	0.0542107	0.077307	0.0735458	0.085069	0.103209	0.113861	0.128802	0.120114	0.0921182	0.0874561	0.0713735	0.0505761	0.0400157	0.0192529	0.0109023	0.00932801	0.0136096	0.0162798	0.0195141	0.0380204	0.0306526	0.0202682	0.0247279	0.0208727	0.0230464	0.0164984	0.0149893	0.00712159	0.00662329	0.00795118	0.0128231	0.0224623	0.0273054	0.0165645	0.0125675	0.0162171	0.00901066	0.0052592	0.0162232	0.0247337	0.0260413	0.028424	0.0343805	0.0282703	0.0173934	0.0254563	0.0184117	0.0276054
0	0.0261776	0.0518625	0.0552485	0.0529066	0.0517962	0.0562429	0.0604313	0.0680847	0.0552172	0.0445903	0.0442553	0.0473542	0.0447198	0.0410404	0.0378138	0.0229992	0.00586258	0.00624589	0.0139857	0.0168667	0.0167033	0.0170198	0.0210189	0.018246	0.0104381	0.0186154	0.0189304	0.025515	0.0199126	0.0253612	0.0239511	0.0202222	0.0314066	0.0218764	0.0267839	0.0312139	0.0336119	0.0221838	0.0311949	0.0369819	0.0290758	0.0249477	0.0246774	0.0216628	0.0298334	0.024467	0.0194054	0.0222138	0.0235
0	0.0759893	0.141928	0.167523	0.16976	0.171514	0.175887	0.138833	0.105762	0.0697948	0.0561852	0.0468961	0.0440177	0.0436672	0.0455978	0.0378796	0.0338643	0.0295178	0.0327787	0.0331971	0.0445371	0.0303123	0.0334062	0.0317422	0.0271527	0.0307493	0.0374864	0.0399016	0.0281617	0.0331539	0.0278828	0.0273041	0.0374455	0.0363137	0.0500255	0.0510541	0.0515828	0.0417942	0.0411478	0.04332	0.0478381	0.0432605	0.0502882	0.0513291	0.0616653	0.0597191	0.0558946	0.0520815	0.0471755	0.0548704
0	0.0583229	0.0842951	0.0730513	0.0434108	0.041726	0.0371583	0.0652474	0.045357	0.0487948	0.0339636	0.0284168	0.0720581	0.0663252	0.0804405	0.0825031	0.0978962	0.0917781	0.0810552	0.0505572	0.0470232	0.0580231	0.0738631	0.0559238	0.0436809	0.0409423	0.0697268	0.0536516	0.0641968	0.035768	0.0291662	0.0251475	0.0323186	0.0493082	0.0612381	0.0632103	0.0752441	0.0688504	0.0767227	0.0811576	0.0900318	0.0962175	0.118368	0.122885	0.136567	0.134787	0.141779	0.150279	0.176541	0.187855
0	0.0216893	0.0782606	0.0840451	0.0909921	0.110506	0.147966	0.166309	0.150889	0.199882	0.190755	0.114744	0.0651022	0.0653471	0.0316619	0.0277845	0.0227433	0.012547	0.0103843	0.0110415	0.00176665	0.013593	0.0162467	0.0255131	0.0387508	0.0291344	0.0239447	0.0261905	0.0428364	0.0613125	0.0492019	0.0429313	0.0392578	0.0364498	0.0525883	0.0573049	0.0424966	0.0250923	0.0240314	0.019199	0.016559	0.0203741	0.0264402	0.00873396	0.0108804	0.00563266	0.0145745	0.0175359	0.0252032	0.0411313
0	0.0324086	0.064402	0.0648864	0.0654844	0.0732126	0.0739472	0.0646419	0.0704635	0.0784369	0.0692677	0.0893764	0.0984063	0.103879	0.112753	0.0870717	0.075995	0.0661183	0.0749239	0.0571221	0.0624022	0.0620399	0.0334889	0.0234788	0.0253415	0.0255293	0.0220518	0.0147422	0.0379023	0.0285862	0.0228217	0.0361843	0.0442697	0.0388864	0.0472337	0.0439761	0.0407019	0.0316131	0.0253718	0.0284692	0.0332324	0.0313663	0.0384303	0.0376105	0.0335133	0.0489605	0.0510052	0.0545637	0.039887	0.0353862
0	0.0249337	0.234993	0.307243	0.320345	0.371873	0.441407	0.0856437	0.0982063	0.0426065	0.00835501	0.0142238	0.000361146	0.0207174	0.0628571	0.0951826	0.0881849	0.0850528	0.0959273	0.103152	0.113908	0.113923	0.110958	0.130362	0.154485	0.170225	0.190221	0.208543	0.209394	0.226985	0.226137	0.214985	0.173638	0.171948	0.139947	0.108723	0.0826005	0.0486383	0.0103331	0.00248373	0.0140494	0.0191309	0.0113119	0.00628749	0.0100822	0.0160655	0.0324454	0.0171182	0.00750837	0.00101922
0	0.0587864	0.114343	0.122539	0.121615	0.127292	0.136449	0.152038	0.106736	0.105603	0.109409	0.0977791	0.0921415	0.0636572	0.069208	0.0685611	0.0852146	0.0655284	0.0647583	0.0607269	0.0486636	0.0642611	0.0769201	0.0631858	0.0533062	0.0408843	0.0454671	0.0491389	0.0357732	0.0533821	0.0607294	0.0675826	0.0599604	0.0713241	0.080492	0.0840792	0.0683409	0.08764	0.0874515	0.119215	0.158348	0.183987	0.188359	0.203999	0.223701	0.198566	0.179684	0.152699	0.131077	0.0783626
0	0.0165346	0.0590476	0.170333	0.177619	0.170958	0.122623	0.108882	0.115873	0.105439	0.105016	0.102467	0.105683	0.09854	0.101161	0.138184	0.16166	0.171368	0.162577	0.154163	0.129311	0.0616437	0.0338644	0.0420195	0.0377915	0.0549846	0.0715148	0.0546334	0.0402025	0.0473289	0.0263707	0.0305382	0.0345333	0.0308809	0.0305742	0.027745	0.0351601	0.0176568	0.0244161	0.00748856	0.00962634	0.00584535	0.0132875	0.0227483	0.0524616	0.0557591	0.0616458	0.0657123	0.0696657	0.0611895
0	0.0514607	0.106245	0.0920972	0.0830572	0.0826365	0.0718493	0.0460563	0.0663698	0.0563201	0.0900746	0.102166	0.119002	0.118667	0.11173	0.118172	0.103791	0.114484	0.100577	0.0833099	0.0716493	0.0524635	0.0435756	0.0318472	0.0386392	0.0697868	0.0695123	0.0311673	0.0258542	0.0129448	0.018395	0.0239311	0.0251394	0.0229203	0.0116743	0.0219056	0.0372315	0.0445422	0.0475416	0.0562782	0.0438149	0.0520614	0.0411331	0.0314212	0.0351007	0.033392	0.0185207	0.0214597	0.0207615	0.0243175
[truncated: 207 more columns]

## Sheet: Fig3A_iCOH Striatum-GPe
	0.0176218	0.0130048	0.0443995	0.0438474	0.0545471	0.0673367	0.0866616	0.12701	0.121084	0.0907086	0.0730561	0.0641443	0.0358423	0.0235258	0.00612207	0.0123237	0.00617938	0.00466373	0.00123436	0.00380623	0.0122041	0.0184922	0.0175105	0.0160585	0.0102995	0.0129521	0.0139734	0.00817449	0.008338	0.0069296	0.00943117	0.0102619	0.0117742	0.00861998	0.00166967	0.00599427	0.00861621	0.0077387	0.00276777	0.00217408	0.00399923	0.0143206	0.0125015	0.0106634	0.0145148	0.0090453	0.00801342	0.00471857	0.00722674
0	0.064674	0.0857722	0.08361	0.0809902	0.0776749	0.0755791	0.0696884	0.0517128	0.0480213	0.0548403	0.0540449	0.0538767	0.0559728	0.0580313	0.0539287	0.0409469	0.032418	0.0316212	0.0250408	0.02127	0.0143837	0.0161861	0.0117301	0.0041014	0.00679573	0.00756944	0.0053301	0.00710224	0.00176022	0.00511108	0.00449411	0.00438431	0.00288813	0.00692797	0.00554609	0.0136865	0.0148047	0.00689642	0.00842039	0.00228696	0.0122805	0.015132	0.012695	0.0137635	0.0157891	0.0190627	0.0227612	0.0306272	0.0267651
0	0.0884462	0.189247	0.255745	0.261151	0.246669	0.214455	0.182196	0.140467	0.101551	0.0952946	0.0775828	0.0674482	0.0622271	0.0595649	0.047429	0.0432097	0.0403803	0.0400097	0.0371964	0.0377782	0.035684	0.0349793	0.0349724	0.0347594	0.038206	0.0350934	0.0391539	0.0328683	0.0310117	0.0261044	0.0294406	0.027658	0.0202136	0.0265199	0.0200182	0.0227188	0.0194757	0.0191718	0.0189755	0.0182579	0.0182676	0.0141021	0.0185074	0.0187286	0.0247796	0.0235089	0.0181083	0.0183007	0.0196636
0	0.122816	0.291492	0.295816	0.307143	0.304287	0.299229	0.306429	0.332307	0.231551	0.193489	0.160056	0.0574655	0.0576386	0.0174211	0.0238314	0.0368973	0.056103	0.0600035	0.0665515	0.0599236	0.0561675	0.0525456	0.0482831	0.0303077	0.0307746	0.024437	0.0202767	0.0209618	0.0406765	0.0399696	0.0612013	0.0609128	0.0683426	0.0682216	0.0867988	0.104778	0.106934	0.107656	0.111257	0.133687	0.137798	0.142242	0.156736	0.158391	0.154789	0.167279	0.166931	0.160236	0.158646
0	0.0432754	0.113806	0.1673	0.177692	0.188836	0.223137	0.244135	0.233357	0.186589	0.157756	0.0761295	0.0121007	0.0596636	0.0912134	0.0965243	0.0902979	0.093255	0.105833	0.0864298	0.064646	0.0434052	0.0259476	0.02019	0.0316995	0.0296305	0.0206697	0.0367636	0.0442628	0.037798	0.0499475	0.0334925	0.0227091	0.0243585	0.0261482	0.0331483	0.031725	0.034178	0.0285759	0.0295566	0.047562	0.0511274	0.0288197	0.0364439	0.0466217	0.0407647	0.0319662	0.0366696	0.0375255	0.0448372
0	0.0356603	0.0544677	0.0525249	0.0473386	0.0401742	0.0318105	0.0212945	0.0123395	0.016285	0.0297473	0.0407131	0.0647914	0.0553279	0.0352926	0.0332451	0.0366515	0.0418098	0.0569053	0.055638	0.0605196	0.0531352	0.0401366	0.0387664	0.0516535	0.0325771	0.0491275	0.048042	0.0501781	0.0341272	0.0327607	0.0535419	0.0451213	0.028258	0.0178543	0.0201877	0.0273935	0.0295963	0.0147016	0.0286581	0.0327325	0.041326	0.0392587	0.0481226	0.0463738	0.057738	0.072534	0.0678975	0.0572899	0.0551653
0	0.0328996	0.251915	0.315395	0.325209	0.380955	0.446947	0.154991	0.223365	0.136168	0.0743369	0.0394953	0.00417314	0.00587914	0.0143587	0.00676857	0.0149717	0.0358777	0.0408103	0.0413659	0.0362586	0.0478499	0.0541743	0.0570196	0.064937	0.0687199	0.0919442	0.102892	0.117499	0.102136	0.0911509	0.0706312	0.0558793	0.0334247	0.00953661	0.0105107	0.0212971	0.0187634	0.02635	0.0201652	0.0243295	0.0276752	0.0188687	0.0138889	0.0229461	0.0347951	0.042356	0.0412356	0.0402418	0.0241506
0	0.00443168	0.0249507	0.0423965	0.0421035	0.0351778	0.00643584	0.0313165	0.0207555	0.0362825	0.0364517	0.0578663	0.043111	0.0729652	0.0517169	0.0504072	0.0324719	0.0238745	0.0157354	0.0235786	0.0257032	0.0106028	0.0246387	0.00561691	0.0118049	0.0121375	0.0203978	0.00842831	0.0182702	0.0314126	0.00519634	0.0162618	0.0272437	0.0283829	0.0625935	0.0399266	0.0375566	0.0536622	0.0799948	0.0746348	0.06968	0.0735362	0.0798434	0.0634059	0.0724324	0.065762	0.0775991	0.0578686	0.0429695	0.0529197
0	0.0135834	0.0317003	0.0671695	0.0705977	0.0687004	0.100383	0.110308	0.0720481	0.0638113	0.0731053	0.0291251	0.0384984	0.0478915	0.0698499	0.0952633	0.112885	0.111776	0.0865942	0.0710505	0.0472225	0.0597343	0.0612544	0.0844226	0.0915284	0.0970929	0.086794	0.0641804	0.0559359	0.0546858	0.0562563	0.0492012	0.0523937	0.0454206	0.0356523	0.0232917	0.0264019	0.0155348	0.00192304	0.0257532	0.024899	0.0288063	0.0258528	0.0223253	0.0291485	0.0244009	0.0270181	0.036081	0.0420158	0.0300275
0	0.0629976	0.169636	0.165654	0.153026	0.156062	0.14686	0.097066	0.104137	0.0935491	0.093415	0.106707	0.119063	0.124378	0.139192	0.140428	0.0947299	0.0935584	0.0568107	0.0334799	0.0175563	0.0327697	0.0433959	0.0349547	0.0494174	0.0502475	0.056561	0.0437398	0.0611618	0.0423813	0.0632578	0.0457105	0.0298185	0.00745818	0.00810413	0.0169058	0.0261265	0.0263307	0.0494309	0.0612129	0.0639772	0.077989	0.0659314	0.0516991	0.0599514	0.0483992	0.062394	0.0474065	0.0466956	0.0276754
[truncated: 207 more columns]

[truncated: 7 more sheets: Fig3A_iCOH GPi-GPe, Fig3A_ex shuffled iCOH, Fig3B, Fig3C, Fig3D, Fig3E, SuppFig3]
